# Supplementary material for: Hox Proteins Display a Common and Ancestral Ability to Diversify Their Interaction Mode with the PBC Class Cofactors
Source: PLoS Biol. 2012 Jun 26;10(6):e1001351. doi: 10.1371/journal.pbio.1001351 (PMC3383740; doi:10.1371/journal.pbio.1001351)
Supplement: Table S1 — Cloning strategies of Hox, PBC, and Meis constructs used in this study. The table indicates: fusion topologies with Venus fragments, nature of the mutations engineered, restriction sites used for cloning, and vectors and genomic insertion sites used for establishing Drosophila fly lines. (XLS) [file pbio.1001351.s013.xls]

## Sheet: Feuil1
																Lignées	Type	Chromosomes
								Clones	Vecteurs	Mutations						Projet - BiFC méthode
								Projet - BiFC méthode								VN155AbdA	attb - ZH50	II
								VN173HA	pCDNA3	HA tag (YPYDVPDYA)						VC155AbdA	attb, ZH34	II
								NLSVN173HA	pUAST, pCDNA3	NLS de SV40 large T antigen (HPPKKKRKVED)						VC155AbdA	attb - ZH50	II
								VC155HA	pCDNA3							VC155AbdA	attb - ZH102D	IV
								VN173AbdA	pUAST, pUASTattb, pCDNA3							VC155AbdAHD	attb - ZH50	II
								AbdAVN155	pUAST, pCDNA3							VN173Exd	attb - ZH102D	IV
								VC155AbdA	pUASTattb, pCDNA3							VN173ExdTALEHA	attb - ZH102D	IV
								AbdAVC155	pUASTattb, pCDNA3							VN173ExdHDHA	attb - ZH102D	IV
								VC155AbdAHD	pUAST, pUASTattb, pCDNA3	N51HD→A						VC155Exd	attb - ZH102D	IV
								VN173Exd	pUASTattb							ExdVC155	attb - ZH102D	IV
								VN173ExdHA	pUAST, pUASTattb, UpH27, pET30, pCDNA3							HthVN155	yw	III (#2, 3)
								ExdVN155	pUASTattb, pCDNA3							VC155LinkerHth	attb - ZH51C	II
								VC155Exd	pUASTattb, pCDNA3							VC155En	yw	II (#1), III (#2)
								ExdVC155	pUAST, pUASTattb, pCDNA3							EnVC155	yw	II (#1, 6), III (#4, 8)
								VN173ExdHDHA	pUAST, pUASTattb, UpH27, pCDNA3	N54HD→A						CN173En	attb - ZH51C	II
								VN173ExdTALEHA	pUAST, pUASTattb, UpH27, pCDNA3	SHLHD→AAA						CN173EnHD	attb - ZH102D	IV
								VC155LinkerHth	pUASTattb, pCDNA3	linker (GGGSG)						Projet - BiFC HoxHX/complexe Pbx-Meis
								HthVC155	pUAST, pUASTattb							VC155Lab	attb - VK16	II
								HthVN155	pUAST, pCDNA3							VC155LabHX	attb - VK16	II
								CN173En	pUAST, pUASTattb							VN173Dfd	yw	II (#4), III (#2, 3)
								CN173EnHD	pUAST, pUASTattb							VN173DfdHX	attb - VK37	II
								VC155En	pUAST, pCDNA3							VC155Scr	attb - VK37	II
								EnVC155	pUASTattb							VC155ScrHX	attb - VK37	II
								Projet - BiFC HoxHX/complexe Pbx-Meis								AntpHXVC155	yw	III (#1)
								VC155Lab	pUASTattb							VC155Antp	yw	III (#9, 2)
								VC155LabHX	pUASTattb	YKWM→YAAA						VC155AntpHX	yw	III (#3)
								VN173Dfd	pUAST							VC155Ubx	attb - ZH50	II
								VN173DfdHX	pUASTattb	YPWM→YAAA						VC155Ubx	attb - ZH102D	IV
								VC155Scr	pUAST							VC155Ubx	attb - ZH34	II
								VC155ScrHX	pUASTattb	YPWM→AAAA						VC155UbxHX	attb - ZH34	II
								AntpHXVC155	pUAST, pUASTattb							VC155UbxUbdA	attb - ZH34	II
								VC155Antp	pUAST, pCDNA3							VC155AbdAHX	attb - ZH50	II
								VC155AntpHX	pUAST, pCDNA3	YPWM→YAAA						VC155AbdATD	attb - ZH50	II
								VC155Ubx	pUAST, pUASTattb, pCDNA3							VC155AbdAUbdA	attb - ZH50	II
								VC155UbxHX	pUAST, pUASTattb, pCDNA3	YPWM→YAAA						VC155AbdAHX, UbdA	yw	II (#1)
								VC155UbxUbdA	pUAST, pUASTattb, pCDNA3	KELNEQ→VVLIVA						VC155AbdATD, UbdA	yw	III (#1, 5)
								VC155AbdAHX	pUAST, pUASTattb	YPWM→AAAA						AbdBVC155	yw	II
								VC155AbdATD	pUAST	TDWM→AAAM						AbdBWVC155	attb - ZH86Fb	III
								VC155AbdAUbdA	pUAST, pUASTattb, pCDNA3	KEINEQ→KAAAAQ						Projet - BiFC Hox/FT tissu-spécifiques
								VC155AbdAHX, UbdA	pUAST	YPWM→AAAA, KEINEQ→KAAAAQ						VN173Mid	attb - ZH102D	IV
								VC155AbdATD, UbdA	pUAST	TDWM→AAAM, KEINEQ→KAAAAQ						TshVN155	yw	II (#3), III (#2, 1)
								VC155AbdBm	pUASTattb							VN173Tin	yw	III (#4)
								VC155AbdBr	pUASTattb							VN173Doc2	yw	II (#3, 4), III (#1)
								AbdBmWVC155	pUAST, pUASTattb	HEWT→HEAT						VN173Bin	yw	II (#3), III (#1, 4)
								MmPbx1	pCDNA3							VN173Col	yw	III
								MmPrep1	pCDNA3							VN173Mad	yw	III (#1)
								MmMeis1aFlag	pCDNA3	Flag tag (DYKDDDDK)						Bip2VN155	yw	III
								MmPbx1HD	pCDNA3	N54HD→A						Projet - BiFC Hox/complexe médiateur
								VN173MmPbx1	pCDNA3							Med19LinkerVC155	yw	II
								MmHoxA1	pCDNA3							VC155Med1	yw	II (#7)
								MmHoxA1HX	pCDNA3	FDWM→FDAA						VC155Med6HA	attb, 51C	II
								VC155MmHoxB6	pCDNA3							VN173Ubx	yw	X (#2), III (#1, 3, 4)
								VC155MmHoxB6HX	pCDNA3	YPWM→YPAA						VN173dNUbxdC	attb - ZH102D	IV
								MmHoxB7	pCDNA3							VN173dNUbxHXdC	attb - ZH102D	IV
								MmHoxB7HX	pCDNA3	YPWM→YPAA						VN173HDUbx	attb - ZH102D	IV
								MmHoxB8HA	pCDNA3							VN173HDUbx HD	attb - ZH102D	IV
								MmHoxB8HXHA	pCDNA3	FPWM→FPAA						VN173HDAbdA	attb - ZH102D	IV
								MmHoxB8dCHA	pCDNA3	∆225-243						Projet - BiFC Ubx/embargoed
								MmHoxB8HX dCHA	pCDNA3	FPWM→FPAA, ∆225-243						VC155Emb	attb - ZH86Fb	III
								dNMmHoxB8HA	pCDNA3	∆1-110						VN173Emb	attb - ZH86Fb	III
								dNMmHoxB8HXHA	pCDNA3	∆1-110, FPWM→FPAA						VC155UbxIaNES	attb - ZH102D	IV
								dNMmHoxB8dCHA	pCDNA3	∆1-110, ∆225-243						VC155UbxIVa	attb - ZH102D	IV
								dNMmHoxB8HX dCHA	pCDNA3	∆1-110, FPWM→FPAA, ∆225-243						VC155UbxdCHA	attb - ZH102D	IV
								VC155MmHoxA9	pCDNA3							VC155dN130UbxdCHA	attb - ZH102D	IV
								VC155MmHoxA9HX	pCDNA3	W→A						VC155dN183UbxdCHA	attb - ZH102D	IV
								MmHoxA10	pCDNA3	∆1-100						VC155dNUbxdCHA	attb - ZH102D	IV
								MmHoxA10W	pCDNA3	∆1-100, W→A						VC155dNUbxNESdCHA	attb - ZH102D	IV
								Projet - BiFC Hox/FT tissu-spécifiques								VC155dNUbxHA	attb - ZH102D	IV
								VN173Bin	pUAST							DronpaUbxIa	attb - ZH86Fb	III
								VN173Mid	pUASTattb							DronpadNUbxdCHA	attb - ZH86Fb	III
								VN173Col	pUAST							DronpadNUbxNESdCHA	attb - ZH86Fb	III
								VN173Mad	pUAST							Projet - NvAnthox
								Bip2VN155	pUAST							NvAnthox6a	yw	II (#9), III (#1, 2)
								VN173Doc2	pUAST							NvAnthox6aHX	yw	III (#3, #7)
								VN173Tin	pUASTattb							NvAnthox1a	yw	II (#3), III (#1)
								VN173TFIIEb	pUAST							NvAnthox1aHX	yw	II (#2), III (#1, 4, 7)
								TshVN155	pUAST							VC155NvAnthox6a	attb - ZH86Fb	III
								Tin	pCDNA3							VC155NvAnthox6aHX	attb - ZH86Fb	III
								VN173Dsxf	pUASTattb							VC155NvAnthox1a	attb - ZH86Fb	III
								VN173Dsxm	pUASTattb							VC155NvAnthox1aHX	attb - ZH86Fb	III
								VC155AbdAdHD	pUASTattb	∆HD						NvExd	yw	II (#6, 8), III (#7, 5)
								Projet - BiFC Hox/complexe médiateur								NvMsx	yw	II (#1), III (#4)
								Med1	pUAST							NvMsxdCAntp	yw	III (#1, 2)
								VC155Med1	pUAST							NvMsxEH1+2 dCAntp	yw	II (#1), III (#3, 4, 6)
								Med19LinkerVC155	pUAST	linker (GGGSG)
								VC155Med6HA	pUASTattb
								VN173Ubx	pUAST
								VN173dNUbxdC	pUAST, pUASTattb	∆1-235, ∆349-380
								VN173dNUbxHXdC	pUAST, pUASTattb	∆1-235, YPWM→YAAA, ∆349-380
								VN173HDUbx	pUASTattb
								VN173HDUbxHD	pUASTattb	N51HD→A
								VN173HDAbdA	pUASTattb
								Projet - BiFC Ubx/embargoed
								VN173Emb	pUASTattb
								VC155Emb	pUASTattb
								VC155UbxIaNESHA	pUASTattb	YPWMAIAGKIRSDL→YPWMAAAGKARSDA
								VC155UbxIVaHA	pUASTattb
								VC155dNUbxHA	pUASTattb	∆1-235
								VC155dN130UbxdCHA	pUASTattb	∆1-130, ∆349-380
								VC155dN183UbxdCHA	pUASTattb	∆1-183, ∆349-380
								VC155dNUbxdCHA	pUASTattb	∆1-235, ∆349-380
								VC155dNUbxNES dCHA	pUASTattb	∆1-235, YPWMAIAGKIRSDL→YPWMAAAGKARSDA, ∆349-380
								VC155UbxdCHA	pUASTattb	∆349-380
								VC155HDUbx	pUASTattb
								DronpaUbxIaHA	pUASTattb
								DronpadNUbxdCHA	pUASTattb	∆1-235, ∆349-380
								DronpadNUbxNES dCHA	pUASTattb	∆1-235, YPWMAIAGKIRSDL→YPWMAAAGKARSDA, ∆349-380
								Projet - NvAnthox
								NvAnthox6aHA	pUAST, pCDNA3
								NvAnthox6aHXHA	pUAST, pCDNA3	YPWM→YAAA
								VC155NvAnthox6aHA	pUAST, pUASTattb, pCDNA3
								VC155NvAnthox6aHXHA	pUAST, pUASTattb, pCDNA3	YPWM→YAAA
								NvAnthox1aHA	pUAST, pCDNA3
								NvAnthox1aHXHA	pUAST, pCDNA3	W→A
								VC155NvAnthox1aHA	pUAST, pUASTattb, pCDNA3
								VC155NvAnthox1aHXHA	pUAST, pUASTattb, pCDNA3	W→A
								VN173NvAnthox1aHA	pUASTattb
								NvExdFlag	pUAST, pCDNA3	Flag tag (DYKDDDDK)
								VN173NvExd	pUAST
								MshHA	pUAST, pCDNA3
								NvMsxHA	pUAST, pCDNA3
								NvMsxHXHA	pUAST, pCDNA3	FPWM→FPGM
								NvMsxEH1+2HA	pUAST, pCDNA3	FSVE→AAAE, FSVE→AAAE
								NvMsxEH1+2 dCAntpHA	pUAST, pCDNA3	FSVE→AAAE, FSVE→AAAE, ∆190-269→C-term Antp22a.a.
								NvMsxEH1+2 54 dCAntpHA	pUAST	FSVE→AAAE, FSVE→AAAE, A54HD→M, ∆190-269→C-term Antp22a.a.
								NvMsxdCAntpHA	pUAST, pCDNA3	∆190-269→C-term Antp22a.a.
								NvMsx54HA	pCDNA3	A54HD→M
								NvMsxLRA6aHA	pCDNA3	Linker regionMsx→LRNvAnthox6a
								NvMsx54 dCAntpHA	pCDNA3	A54HD→M, ∆190-269→C-term Antp22a.a.
								NvMsxLRA6a dCAntpHA	pCDNA3	Linker regionMsx→LRNvAnthox6a, ∆190-269→C-term Antp22a.a.
								NvMsx(HXLRHD)A6aHA	pCDNA3	HX-LR-HDMsx→HX-LR-HDNvAnthox6a
								NvMsx(HXLRHD)A6a dCHA	pCDNA3	HX-LR-HDMsx→HX-LR-HDNvAnthox6a, ∆190-207
								dNNvMsxHA	pCDNA3	∆1-93
								dNNvMsxLRA6a dCAntpHA	pCDNA3	∆1-93, LRMsx→LRNvAnthox6a, ∆190-269→C-term Antp22a.a.
								dNNvMsx54 dCAntpHA	pCDNA3	∆1-93, A54HD→M, ∆190-269→C-term Antp22a.a.
								dNNvMsxHDA6a dCAntpHA	pCDNA3	∆1-93, HDMsx→HDA6a, ∆190-269→C-term Antp22a.a.
								dNNvAnthox6adCHA	pCDNA3	∆1-44, ∆130-207
								NvAnthox6aHDMsxHA	pCDNA3	HDA6a→HDMsx
								NvAnthox6a(HXLRHD)MsxHA	pCDNA3	HX-LR-HDA6a→HX-LR-HDMsx

## Sheet: Feuil2
					Lignées	Type	Chromosomes
					Projet - BiFC méthode
					VN155AbdA	attb - ZH50	II
					VC155AbdA	attb, ZH34	II
					VC155AbdA	attb - ZH50	II
					VC155AbdA	attb - ZH102D	IV
					VC155AbdAHD	attb - ZH50	II
					VN173Exd	attb - ZH102D	IV
					VN173ExdTALEHA	attb - ZH102D	IV
					VN173ExdHDHA	attb - ZH102D	IV
					VC155Exd	attb - ZH102D	IV
					ExdVC155	attb - ZH102D	IV
					HthVN155	yw	III (#2, 3)
					VC155LinkerHth	attb - ZH51C	II
					VC155En	yw	II (#1), III (#2)
					EnVC155	yw	II (#1, 6), III (#4, 8)
					CN173En	attb - ZH51C	II
					CN173EnHD	attb - ZH102D	IV
					Projet - BiFC HoxHX/complexe Pbx-Meis
					VC155Lab	attb - VK16	II
					VC155LabHX	attb - VK16	II
					VN173Dfd	yw	II (#4), III (#2, 3)
					VN173DfdHX	attb - VK37	II
					VC155Scr	attb - VK37	II
					VC155ScrHX	attb - VK37	II
					AntpHXVC155	yw	III (#1)
					VC155Antp	yw	III (#9, 2)
					VC155AntpHX	yw	III (#3)
					VC155Ubx	attb - ZH50	II
					VC155Ubx	attb - ZH102D	IV
					VC155Ubx	attb - ZH34	II
					VC155UbxHX	attb - ZH34	II
					VC155UbxUbdA	attb - ZH34	II
					VC155AbdAHX	attb - ZH50	II
					VC155AbdATD	attb - ZH50	II
					VC155AbdAUbdA	attb - ZH50	II
					VC155AbdAHX, UbdA	yw	II (#1)
					VC155AbdATD, UbdA	yw	III (#1, 5)
					AbdBVC155	yw	II
					AbdBWVC155	attb - ZH86Fb	III
					Projet - BiFC Hox/FT tissu-spécifiques
					VN173Mid	attb - ZH102D	IV
					TshVN155	yw	II (#3), III (#2, 1)
					VN173Tin	yw	III (#4)
					VN173Doc2	yw	II (#3, 4), III (#1)
					VN173Bin	yw	II (#3), III (#1, 4)
					VN173Col	yw	III
					VN173Mad	yw	III (#1)
					Bip2VN155	yw	III
					Projet - BiFC Hox/complexe médiateur
					Med19LinkerVC155	yw	II
					VC155Med1	yw	II (#7)
					VC155Med6HA	attb, 51C	II
					VN173Ubx	yw	X (#2), III (#1, 3, 4)
					VN173dNUbxdC	attb - ZH102D	IV
					VN173dNUbxHXdC	attb - ZH102D	IV
					VN173HDUbx	attb - ZH102D	IV
					VN173HDUbx HD	attb - ZH102D	IV
					VN173HDAbdA	attb - ZH102D	IV
					Projet - BiFC Ubx/embargoed
					VC155Emb	attb - ZH86Fb	III
					VN173Emb	attb - ZH86Fb	III
					VC155UbxIaNES	attb - ZH102D	IV
					VC155UbxIVa	attb - ZH102D	IV
					VC155UbxdCHA	attb - ZH102D	IV
					VC155dN130UbxdCHA	attb - ZH102D	IV
					VC155dN183UbxdCHA	attb - ZH102D	IV
					VC155dNUbxdCHA	attb - ZH102D	IV
					VC155dNUbxNESdCHA	attb - ZH102D	IV
					VC155dNUbxHA	attb - ZH102D	IV
					DronpaUbxIa	attb - ZH86Fb	III
					DronpadNUbxdCHA	attb - ZH86Fb	III
					DronpadNUbxNESdCHA	attb - ZH86Fb	III
					Projet - NvAnthox
					NvAnthox6a	yw	II (#9), III (#1, 2)
					NvAnthox6aHX	yw	III (#3, #7)
					NvAnthox1a	yw	II (#3), III (#1)
					NvAnthox1aHX	yw	II (#2), III (#1, 4, 7)
					VC155NvAnthox6a	attb - ZH86Fb	III
					VC155NvAnthox6aHX	attb - ZH86Fb	III
					VC155NvAnthox1a	attb - ZH86Fb	III
					VC155NvAnthox1aHX	attb - ZH86Fb	III
					NvExd	yw	II (#6, 8), III (#7, 5)
					NvMsx	yw	II (#1), III (#4)
					NvMsxdCAntp	yw	III (#1, 2)
					NvMsxEH1+2 dCAntp	yw	II (#1), III (#3, 4, 6)

## Sheet: Feuil3
			Drosophila melanogaster Proteins
			Constructs	Mutations/Deletions (∆)	Restriction enzymes		Vectors	Transgenic fly lines	Experiments
					Venus Half	Hox/Pbx
			VC155Lab		EcoRI/XhoI	XhoI/XbaI	pUASTattb	VK16	BiFC
			VC155LabHX	YKWM→YAAA	EcoRI/XhoI	XhoI/XbaI	pUASTattb	VK16	BiFC
			VC155Scr		EcoRI/XhoI	XhoI/XbaI	pUASTattb	VK37	BiFC
			VC155ScrHX	YPWM→AAAA	EcoRI/XhoI	XhoI/XbaI	pUASTattb	VK37	BiFC
			VC155Antp		EcoRI/XhoI	XhoI	pUAST	yw	BiFC
			VC155AntpHX	YPWM→YAAA	EcoRI/XhoI	XhoI	pUAST	yw	BiFC
			VC155Ubx		EcoRI/XhoI	XhoI/XbaI	pUASTattb	ZH34	BiFC
			VC155UbxHX	YPWM→YAAA	EcoRI/XhoI	XhoI/XbaI	pUASTattb	ZH34	BiFC
			VC155UbxUbdA	KELNEQ→VVLIVA	EcoRI/XhoI	XhoI/XbaI	pUASTattb	ZH34	BiFC
			VC155AbdA		EcoRI/XhoI	XhoI/KpnI	pUASTattb	ZH50	BiFC
			VC155AbdAHX	YPWM→AAAA	EcoRI/XhoI	XhoI/KpnI	pUASTattb	ZH50	BiFC
			VC155AbdAUbdA	KEINEQ→KAAAAQ	EcoRI/XhoI	XhoI/KpnI	pUASTattb	ZH50	BiFC
			VC155AbdATDWM	TDWM→AVAI	EcoRI/XhoI	XhoI/KpnI	pUASTattb	ZH50	BiFC
			AbdBmVC155		XhoI/XbaI	EcoRI/XhoI	pUASTattb	ZH86F	BiFC
			AbdBmWVC155	HEWT→HEAT	XhoI/XbaI	EcoRI/XhoI	pUASTattb	ZH86F	BiFC
			VN173Exd		EcoRI/XhoI	XhoI/KpnI	pUASTattb	ZH120D	BiFC
			VN173ExdHD51HA	N54HD→A	EcoRI/XhoI	XhoI/KpnI	pUASTattb	ZH120D	BiFC
			VN173Collier		EcoRI/XhoI	XhoI/KpnI	pUAST	yw	BiFC
			Lab			EcoRI/XbaI	pCDNA3		EMSA
			LabHX	YKWM→YAAA		EcoRI/XbaI	pCDNA3		EMSA
			Scr			EcoRI/XbaI	pCDNA3		EMSA
			ScrHX	YPWM→AAAA		EcoRI/XbaI	pCDNA3		EMSA
			Antp			EcoRI/XbaI	pCDNA3		EMSA
			AntpHX	YPWM→YAAA		EcoRI/XbaI	pCDNA3		EMSA
			UbxUbdA	KELNEQ→VVLIVA		EcoRI/XbaI	pCDNA3		EMSA
			AbdA			EcoRI/XbaI	pCDNA3		EMSA
			AbdAHX	YPWM→AAAA		EcoRI/XbaI	pCDNA3		EMSA
			AbdBm			EcoRI/XbaI	pCDNA3		EMSA
			AbdBmW	HEWT→HEAT		EcoRI/XbaI	pCDNA3		EMSA
			HM			EcoRI/XbaI	pCDNA3		EMSA
			Mus musculus Proteins
			HoxA1		EcoRI/XbaI		pCDNA3		EMSA
			HoxA1HX	FDWM→FDAA	EcoRI/XbaI		pCDNA3		EMSA
			VC155HoxA1		Gateway		pEXP		BiFC
			VC155HoxA1HX	FDWM→FDAA	Gateway		pEXP		BiFC
			VC155HoxB6		EcoRI/XhoI	XhoI/XbaI	pCDNA3		EMSA, BiFC
			VC155HoxB6HX	YPWM→YPAA	EcoRI/XhoI	XhoI/XbaI	pCDNA3		EMSA, BiFC
			HoxB7			EcoRI/XhoI	pCDNA3		EMSA
			HoxB7HX	YPWM→YPAA		EcoRI/XhoI	pCDNA3		EMSA
			HoxB8HA			KpnI/XhoI	pCDNA3		EMSA
			HoxB8HXHA	FPWM→FPAA		KpnI/XhoI	pCDNA3		EMSA
			VC155HoxB8		Gateway		pEXP		BiFC
			VC155HoxB8HX	W→A	Gateway		pEXP		BiFC
			VC155HoxA9		EcoRI/XhoI	XhoI/XbaI	pCDNA3		EMSA, BiFC
			VC155HoxA9HX	W→A	EcoRI/XhoI	XhoI/XbaI	pCDNA3		EMSA, BiFC
			HoxA10	∆1-100		KpnI/XbaI	pCDNA3		EMSA
			HoxA10W	∆1-100, W→A		KpnI/XbaI	pCDNA3		EMSA
			Pbx1			KpnI/XbaI	pCDNA3		EMSA
			Pbx1HD51	N54HD→A		KpnI/XbaI	pCDNA3		EMSA
			VN173Pbx1		EcoRI/XhoI	XhoI/XbaI	pCDNA3		BiFC
			VN173Pbx1HD51	N54HD→A	EcoRI/XhoI	XhoI/XbaI	pCDNA3		BiFC
			Meis1aFlag			KpnI/XbaI	pCDNA3		EMSA
			Meis1aHD51	N54HD→A		KpnI/XbaI	pCDNA3		EMSA
			Nematostella vectensis Proteins
			Anthox6a			KpnI/XbaI	pCDNA3		EMSA
			Anthox6aHX	FPWM→YAAA		KpnI/XbaI	pCDNA3		EMSA
			Anthox1a			XhoI/XbaI	pCDNA3		EMSA
			Anthox1aHX	W→A		XhoI/XbaI	pCDNA3		EMSA
